# Supplementary material for: Surface Functionalised Parenteral Nanoemulsions for Active and Homotypic Targeting to Melanoma
Source: Pharmaceutics. 2023 Apr 28;15(5):1358. doi: 10.3390/pharmaceutics15051358 (PMC10222029; doi:10.3390/pharmaceutics15051358)
Supplement: Supplementary file 1 [file pharmaceutics-15-01358-s001.zip]

Archive with 1 entries (1 files):
- pharmaceutics-2272542-supplementary.pdf
